# Supplementary material for: Elevated mitochondrial genome variation after 50 generations of radiation exposure in a wild rodent
Source: Evol Appl. 2017 Jun 22;10(8):784–91. doi: 10.1111/eva.12475 (PMC5680428; doi:10.1111/eva.12475)
Supplement: Supplementary file 1 [file EVA-10-784-s001.xlsx]

## Sheet: Sheet2
Row Labels	Count of Cell
1	11
2	24
3	27
4	23
5	24
8	12
5b	10
(blank)
Grand Total	131

## Sheet: TrimResultsMod
Museum Number (TTU)	locality	Year	Input Read Pairs	Quality-passed Read Pairs	Percent Passing QC	Average Genomic Coverage	Flow Cell
50076	Glyboke Lake	1998	8619901	7623750	0.884436	5739.07	1
74004	Red Forest	1998	10023857	8645820	0.862524	6398.92	1
81582	Nezamozhnya	1998	14337941	12490021	0.871117	3085.44	1
81583	Nezamozhnya	1998	17890925	15205414	0.849895	4398.85	1
81637	Oranoe	1998	19832834	17257617	0.870154	849.71	1
81709	Oranoe	1998	15493966	13544574	0.874184	3632.58	1
81718	Oranoe	1998	13454008	11563823	0.859508	1930.08	1
178150	Nadanchychy	2011	16346383	14421592	0.88225	1394.51	1
178157	Nadanchychy	2011	16446400	14593479	0.887336	4258.99	1
178161	Nezamozhnya	2011	10372797	8869887	0.85511	1001.58	1
178211	Nezamozhnya	2011	13992562	12436945	0.888825	468.358	1
50072	Glyboke Lake	1998	12122830	10670125	0.880168	7315.59	2 (a or b)
50081	Glyboke Lake	1998	13021955	11340077	0.870843	7411.82	2 (a or b)
81022	Oranoe	1998	10607686	9189840	0.866338	7479.77	2 (a or b)
81058	Oranoe	1998	19144902	16742080	0.874493	7702.15	2 (a or b)
81107	Oranoe	1998	11418673	10373512	0.908469	7476.57	2 (a or b)
81120	Oranoe	1998	19244340	16869998	0.876621	7731.85	2 (a or b)
81178	Red Forest	1998	19926557	17421708	0.874296	6911.9	2 (a or b)
81259	Red Forest	1998	10637014	9361393	0.880077	7579.43	2 (a or b)
81269	Red Forest	1998	13497442	12194759	0.903487	7108.25	2 (a or b)
81304	Red Forest	1998	20186925	17794192	0.881471	7598.63	2 (a or b)
81441	Nezamozhnya	1998	17441795	15347177	0.879908	2410.39	2 (a or b)
81546	Nadanchychy	1998	11300645	8352350	0.739104	2291.78	2 (a or b)
178233	Nezamozhnya	2011	15611640	13595793	0.870875	2250.38	2 (a or b)
178080	Oranoe	2011	13340738	11936809	0.894764	620.662	2 (a or b)
178128	Oranoe	2011	13887228	11691235	0.84187	2563.49	2 (a or b)
178135	Oranoe	2011	14717121	12037724	0.81794	3684.41	2 (a or b)
178008	Red Forest	2011	8684080	7745490	0.891918	63.6531	2 (a or b)
178009	Red Forest	2011	12031161	10555459	0.877343	1826.47	2 (a or b)
178012	Red Forest	2011	11639747	10764448	0.924801	4169.77	2 (a or b)
178022	Red Forest	2011	13130018	10629593	0.809564	1274.51	2 (a or b)
178039	Red Forest	2011	4259576	3463219	0.813043	1328.16	2 (a or b)
178042	Red Forest	2011	10258333	9124417	0.889464	2694.44	2 (a or b)
178060	Oranoe	2011	13922403	12269421	0.881272	4397.55	2 (a or b)
178073	Oranoe	2011	29442684	25787604	0.875858	7527.07	2 (a or b)
50056	Glyboke Lake	1998	17037503	15368738	0.902053	7820.61	3 (a or b)
50074	Glyboke Lake	1998	12984362	11725472	0.903046	7695.33	3 (a or b)
50078	Glyboke Lake	1998	15233774	13657077	0.8965	7757.01	3 (a or b)
50103	Glyboke Lake	1998	13860845	12471988	0.8998	7547	3 (a or b)
50108	Glyboke Lake	1998	14364911	13027585	0.906903	7803.75	3 (a or b)
81230	Red Forest	1998	16584628	14985910	0.903602	7782.1	3 (a or b)
81266	Glyboke Lake	1998	13690165	12437754	0.908517	7583.47	3 (a or b)
81270	Red Forest	1998	14292162	12877253	0.901001	1446.39	3 (a or b)
81276	Red Forest	1998	15755706	14246355	0.904203	5075.24	3 (a or b)
81461	Red Forest	1998	9825024	8638103	0.879194	3450.26	3 (a or b)
81481	Red Forest	1998	11432114	10233399	0.895145	3045.4	3 (a or b)
81531	Nadanchychy	1998	22207751	19848458	0.893763	1674.37	3 (a or b)
81532	Nadanchychy	1998	8796374	7751394	0.881203	3284.03	3 (a or b)
81539	Nadanchychy	1998	15672848	13945590	0.889793	7823.09	3 (a or b)
81540	Nadanchychy	1998	15247439	13525589	0.887073	7221.23	3 (a or b)
81560	Nadanchychy	1998	14065154	12228514	0.869419	2056.45	3 (a or b)
81565	Oranoe	1998	12345920	10949519	0.886894	1915.7	3 (a or b)
81571	Nezamozhnya	1998	9758216	8903653	0.912426	756.595	3 (a or b)
81573	Nezamozhnya	1998	17982846	16195868	0.900629	566.451	3 (a or b)
81604	Nezamozhnya	1998	9276562	8310983	0.895912	5715.9	3 (a or b)
81620	Nezamozhnya	1998	17714611	16204485	0.914753	2082.25	3 (a or b)
81631	Oranoe	1998	14202732	12592748	0.886643	929.101	3 (a or b)
178210	Nezamozhnya	2011	13798161	12575591	0.911396	1683.66	3 (a or b)
178007	Red Forest	2011	13824521	11981409	0.866678	3841.85	3 (a or b)
178011	Red Forest	2011	12075405	11052088	0.915256	716.457	3 (a or b)
178037	Red Forest	2011	15456900	14089671	0.911546	446.077	3 (a or b)
178038	Red Forest	2011	13876184	8569979	0.617603	883.498	3 (a or b)
81293	Red Forest	1998	11864168	10191362	0.859004	7714.99	4 (a or b)
81342	Nezamozhnya	1998	16204590	14166036	0.874199	2338.34	4 (a or b)
81443	Red Forest	1998	13814089	11798991	0.854127	3000.92	4 (a or b)
81444	Red Forest	1998	15333822	13320305	0.868688	2828.75	4 (a or b)
81448	Nezamozhnya	1998	17615076	15320196	0.869721	1034.44	4 (a or b)
81529	Nadanchychy	1998	8707599	7423072	0.852482	1921.79	4 (a or b)
81544	Nadanchychy	1998	12398710	10779667	0.869418	1555.31	4 (a or b)
81554	Nadanchychy	1998	14927022	13439437	0.900343	2014.78	4 (a or b)
81557	Nadanchychy	1998	12440565	10905607	0.876617	2251.01	4 (a or b)
81559	Nadanchychy	1998	19651875	17153626	0.872875	5876.32	4 (a or b)
81567	Nezamozhnya	1998	14845277	13004341	0.875992	712.639	4 (a or b)
81572	Nezamozhnya	1998	13764452	11893511	0.864074	7350.26	4 (a or b)
81576	Nezamozhnya	1998	29043124	26062143	0.89736	819.859	4 (a or b)
178044	Glyboke Lake	2011	14431882	12944035	0.896906	1775.14	4 (a or b)
178047	Glyboke Lake	2011	12774255	11538975	0.903299	3830.29	4 (a or b)
178063	Glyboke Lake	2011	12809497	11781346	0.919735	3966.22	4 (a or b)
178148	Nadanchychy	2011	7521481	6915577	0.919444	2236.9	4 (a or b)
178149	Nadanchychy	2011	8421985	7819971	0.928519	1536.25	4 (a or b)
178154	Nadanchychy	2011	6344919	5829390	0.918749	1421.63	4 (a or b)
178173	Nadanchychy	2011	13563851	12157752	0.896335	4252.73	4 (a or b)
178183	Nadanchychy	2011	14255577	12825135	0.899657	2694.71	4 (a or b)
178212	Nezamozhnya	2011	20206461	18322549	0.906767	2158.88	4 (a or b)
178215	Nezamozhnya	2011	14336925	13071880	0.911763	1819.01	4 (a or b)
81016	Oranoe	1998	10408869	9124463	0.876605	7535.32	5 (a or b)
81267	Red Forest	1998	14370789	12625094	0.878525	3970.68	5 (a or b)
81638	Oranoe	1998	12823670	11373766	0.886935	554.624	5 (a or b)
178153	Nadanchychy	2011	13959267	12367993	0.886006	1026.93	5 (a or b)
178160	Nadanchychy	2011	17002957	15027173	0.883798	1947.03	5 (a or b)
178178	Nadanchychy	2011	15848059	13970701	0.88154	2732.1	5 (a or b)
178179	Nadanchychy	2011	16876223	14898512	0.882811	3598.31	5 (a or b)
178181	Nadanchychy	2011	14509798	12856056	0.886026	4429.9	5 (a or b)
178207	Nezamozhnya	2011	14688500	12871210	0.876278	1909.28	5 (a or b)
178227	Nezamozhnya	2011	10832514	9566605	0.883138	282.214	5 (a or b)
178229	Nezamozhnya	2011	20948170	17087840	0.81572	3299.19	5 (a or b)
178231	Nezamozhnya	2011	12107490	10641697	0.878935	581.014	5 (a or b)
178236	Nezamozhnya	2011	15065042	12227915	0.811675	2082.38	5 (a or b)
178239	Nezamozhnya	2011	21097385	17322035	0.821051	2075.19	5 (a or b)
178086	Oranoe	2011	12325931	10095480	0.819044	1439.67	5 (a or b)
178107	Oranoe	2011	33248857	28049854	0.843634	3656.42	5 (a or b)
178122	Oranoe	2011	10294568	8565360	0.832027	2489.47	5 (a or b)
178124	Oranoe	2011	9069481	7525291	0.829738	1861.86	5 (a or b)
178136	Oranoe	2011	17448063	13895989	0.79642	6105.02	5 (a or b)
178137	Oranoe	2011	16106444	13319875	0.82699	2664.63	5 (a or b)
178006	Red Forest	2011	7156823	5891458	0.823195	2970.66	5 (a or b)
178013	Red Forest	2011	11409883	10107704	0.885873	420.527	5 (a or b)
178014	Red Forest	2011	7689827	6312879	0.820939	1202.57	5 (a or b)
178020	Red Forest	2011	16860483	13019255	0.772176	4887.65	5 (a or b)
50059	Glyboke Lake	1998	19534709	17117936	0.876283	7816.81	8
50065	Glyboke Lake	1998	15905970	13582843	0.853946	7823.94	8
50086	Glyboke Lake	1998	16181714	14133957	0.873452	7840.85	8
50097	Glyboke Lake	1998	17727122	15577254	0.878724	7769.76	8
74134	Glyboke Lake	1998	19336814	16999045	0.879103	1609.59	8
74161	Glyboke Lake	1998	15795673	13728128	0.869107	186.818	8
81017	Oranoe	1998	15683062	13762137	0.877516	2453.79	8
81127	Oranoe	1998	14932067	13044299	0.873576	6602.7	8
81152	Red Forest	1998	20579160	18122128	0.880606	4430.93	8
81162	Red Forest	1998	14996014	13397854	0.893428	2856.15	8
81229	Red Forest	1998	11066066	9525615	0.860795	3878.43	8
81245	Red Forest	1998	20192220	17878433	0.885412	7695.91	8
178010	Red Forest	2011	16065557	12598764	0.78421	7498.59	5c
178040	Red Forest	2011	13346853	10302155	0.771879	7795.95	5c
178041	Red Forest	2011	12781354	9857287	0.771224	7794.01	5c
178058	Oranoe	2011	13226892	10220520	0.772708	7793.55	5c
178062	Oranoe	2011	11903854	9116491	0.765844	7794.04	5c
178140	Oranoe	2011	12863275	9865868	0.766979	7795.74	5c
81015	Oranoe	1998	13643272	10616533	0.778152	7795.76	5c
81089	Oranoe	1998	12472585	9565836	0.766949	7796.16	5c
81163	Red Forest	1998	12263738	9441238	0.76985	7794.08	5c
81459	Red Forest	1998	13584934	10520798	0.774446	7795.69	5c
