# Supplementary material for: Elevated mitochondrial genome variation after 50 generations of radiation exposure in a wild rodent
Source: Evol Appl. 2017 Jun 22;10(8):784–91. doi: 10.1111/eva.12475 (PMC5680428; doi:10.1111/eva.12475)
Supplement: Supplementary file 2 [file EVA-10-784-s002.xlsx]

## Sheet: Variation
																			1	1	1	1	1	1	1	1	1	1	1	1	1	1	1	1	1	2	2	2	2	2	2	2	2	2	2	2	2	2	2
			1	1	2	2	3	3	4	4	5	5	6	7	7	7	7	9	0	1	1	1	3	3	4	4	5	5	5	5	6	7	8	8	9	2	2	3	3	3	5	7	7	7	7	8	8	8	8
		6	0	2	2	8	8	9	4	5	1	4	0	0	2	2	9	4	7	2	5	7	4	6	8	9	5	7	7	9	4	1	2	5	8	1	2	0	0	8	0	0	4	4	5	0	1	2	4
		2	5	3	0	1	6	0	9	6	5	4	7	8	2	8	4	7	4	9	3	9	7	3	8	0	7	4	9	9	4	8	3	0	1	2	2	3	5	5	9	8	0	9	2	9	6	4	2
TK50056 Glyboke Lake 1998		A	T	C	G	G	G	G	T	A	C	G	T	A	G	C	C	G	A	C	C	C	G	T	C	G	C	T	C	T	T	T	G	G	G	A	T	A	T	T	A	T	T	T	C	G	T	C	A
TK50059 Glyboke Lake 1998		.	.	.	.	.	A	.	.	.	.	.	.	.	.	.	.	.	.	.	.	.	.	.	.	.	.	.	.	.	.	.	.	A	.	.	.	.	.	.	.	.	.	.	.	.	C	.	.
TK50065 Glyboke Lake 1998		.	.	.	.	.	.	.	.	.	.	.	.	.	.	.	.	.	.	.	.	.	.	.	.	.	.	.	.	.	.	.	.	.	.	.	.	.	.	.	.	.	.	.	.	.	.	.	.
TK50072 Glyboke Lake 1998		G	.	.	.	.	.	.	.	.	.	.	.	.	.	.	.	.	.	.	.	.	.	.	.	.	.	.	.	.	.	.	.	A	.	.	C	.	.	.	.	.	.	.	.	.	.	.	.
TK50074 Glyboke Lake 1998		.	.	.	.	A	A	.	.	C	.	.	.	.	.	.	.	.	.	.	.	.	.	.	.	.	.	.	.	C	.	.	.	A	.	.	.	.	.	.	.	.	.	.	.	A	.	.	.
TK50076 Glyboke Lake 1998		.	.	.	.	.	.	.	.	.	.	.	.	.	.	.	.	.	.	.	.	.	.	.	.	.	.	.	.	.	.	.	.	.	.	.	.	.	.	.	.	.	.	.	.	.	.	.	.
TK50078 Glyboke Lake 1998		.	.	.	.	.	A	.	.	C	.	.	.	.	.	.	.	.	.	.	.	.	.	.	.	.	.	.	.	.	.	.	.	A	.	.	.	.	.	.	.	.	.	.	.	.	.	.	.
TK50081 Glyboke Lake 1998		G	.	.	.	.	.	.	.	.	.	.	.	.	.	.	.	.	.	.	.	.	.	.	.	.	.	.	.	.	.	.	.	A	.	.	C	.	.	.	.	.	.	.	.	.	.	.	.
TK50086 Glyboke Lake 1998		.	.	.	.	.	A	.	.	.	.	.	.	.	.	.	.	.	.	.	.	.	.	.	.	.	.	.	.	.	.	.	.	A	.	.	.	.	.	.	.	.	.	.	.	.	C	.	.
TK50097 Glyboke Lake 1998		.	.	.	.	.	.	.	.	.	.	.	.	.	.	.	.	.	.	.	.	.	.	.	.	.	.	.	.	.	.	.	.	.	.	.	.	.	.	.	.	.	.	.	.	.	.	.	.
TK50103 Glyboke Lake 1998		.	.	.	.	.	A	.	.	C	.	.	.	.	.	.	.	.	.	.	.	.	.	.	.	.	.	.	.	.	.	.	A	A	.	.	.	.	.	.	.	.	.	.	.	.	.	.	G
TK50108 Glyboke Lake 1998		.	.	.	.	A	A	.	.	C	.	.	.	.	.	.	.	.	.	.	.	.	.	.	.	.	.	.	.	C	.	.	.	A	.	.	.	.	.	.	.	.	.	.	.	A	.	.	.
TK74004 Red Forest 1998		.	.	.	.	.	A	.	.	C	.	.	.	.	.	.	.	.	.	.	.	.	.	.	.	.	.	.	.	.	.	.	.	A	.	.	.	.	.	.	.	.	.	.	.	.	.	.	.
TK74134 Glyboke Lake 1998		.	.	.	A	.	A	.	.	C	.	A	.	.	.	T	.	.	.	.	.	.	.	.	.	.	.	.	.	.	.	.	.	A	.	.	.	.	.	.	.	.	.	.	.	.	.	.	.
TK74161 Glyboke Lake 1998		.	.	.	?	.	A	.	.	?	.	?	.	.	.	.	.	.	.	.	.	.	.	.	.	.	.	.	.	.	.	.	.	A	.	.	.	.	.	.	.	.	.	.	.	.	.	.	.
TK81016 Oranoe 1998		.	.	.	.	.	A	.	.	C	.	A	.	.	.	.	.	.	.	.	.	.	.	.	.	.	.	.	.	.	.	.	.	A	.	.	.	.	.	.	.	.	.	.	.	.	.	.	.
TK81017 Oranoe 1998		.	.	.	.	A	A	.	.	C	.	.	.	.	.	.	.	.	.	.	.	.	.	.	.	.	.	.	.	.	.	.	.	A	.	.	.	.	.	.	.	.	.	.	.	A	.	.	.
TK81022 Oranoe 1998		.	.	.	.	.	A	.	.	C	.	A	.	.	.	.	.	.	.	.	.	.	.	.	.	.	.	.	.	.	.	.	.	A	.	.	.	.	.	.	.	.	.	.	.	.	.	.	.
TK81058 Oranoe 1998		.	.	.	.	.	A	.	.	.	.	.	.	G	.	.	.	A	.	.	.	.	.	.	.	.	.	.	.	.	.	.	.	A	.	.	.	.	.	.	.	.	.	.	.	.	C	.	.
TK81107 Oranoe 1998		.	.	.	A	.	A	.	.	.	.	.	.	.	.	.	.	.	.	.	.	.	.	.	.	.	.	.	.	.	.	.	.	A	.	.	.	.	.	.	.	.	.	.	?	.	.	.	.
TK81120 Oranoe 1998		.	.	.	.	.	A	.	.	C	.	A	.	.	.	.	.	.	.	.	.	.	.	.	.	.	.	.	.	.	.	.	.	A	.	.	.	.	.	.	.	.	.	.	.	.	.	.	.
TK81127 Oranoe 1998		.	.	.	.	.	A	.	.	C	.	.	.	.	.	.	.	.	.	T	.	.	.	C	.	.	.	.	.	.	.	.	.	A	.	.	.	.	.	.	.	.	.	.	.	.	.	.	.
TK81152 Red Forest 1998		.	.	.	.	.	.	.	.	.	.	.	.	.	.	.	.	.	.	.	.	.	.	.	.	.	.	.	.	.	C	.	.	A	.	.	.	.	.	.	.	.	.	.	.	.	.	.	.
TK81162 Red Forest 1998		.	.	.	.	.	A	.	.	.	A	.	.	.	.	.	.	.	.	.	.	.	A	.	.	.	.	C	.	.	.	.	.	A	.	.	.	G	.	.	.	.	.	.	.	.	.	.	.
TK81178 Red Forest 1998		.	.	.	.	.	.	.	.	.	.	.	.	.	.	.	.	.	.	.	.	.	.	.	.	.	.	.	.	.	.	.	.	A	.	.	.	.	.	.	.	.	.	.	.	.	.	.	.
TK81229 Red Forest 1998		.	.	.	.	.	.	.	.	.	.	.	.	.	.	.	.	.	.	.	.	.	.	.	.	.	.	.	.	.	.	.	.	A	.	.	.	.	.	.	.	.	.	.	.	.	.	.	.
TK81230 Red Forest 1998		.	.	.	A	.	A	.	.	C	.	A	.	.	.	T	.	.	.	.	.	.	.	.	.	.	.	.	.	.	.	.	.	A	.	.	.	.	.	.	.	.	.	.	.	.	.	.	.
TK81245 Red Forest 1998		.	.	.	.	.	.	.	.	.	.	.	C	.	.	.	.	.	.	.	.	.	.	C	.	.	A	.	.	.	.	.	.	A	.	.	.	.	.	.	.	.	.	.	.	.	.	.	.
TK81259 Red Forest 1998		.	.	.	.	.	.	.	.	.	.	.	.	.	.	.	.	.	.	.	.	.	.	.	.	.	.	.	.	.	C	.	.	A	.	.	.	.	.	.	.	.	.	.	.	.	.	.	.
TK81266 Glyboke Lake 1998		.	.	.	.	.	.	A	.	.	.	.	.	.	.	.	.	.	.	.	.	.	.	.	.	.	.	.	T	.	.	.	.	A	.	.	.	.	.	.	.	.	.	.	.	.	.	.	.
TK81267 Red Forest 1998		.	.	.	.	.	.	.	.	.	.	.	.	.	.	.	.	.	.	.	.	.	.	.	.	.	.	.	.	.	.	C	.	.	.	.	.	.	.	.	.	.	.	.	.	.	.	.	.
TK81269 Red Forest 1998		.	.	.	A	.	A	.	.	C	.	A	.	.	.	T	.	.	.	.	.	.	.	.	.	.	.	.	.	.	.	.	.	A	.	.	.	.	.	.	.	.	.	.	.	.	.	.	.
TK81270 Red Forest 1998		.	.	.	.	.	.	.	.	.	.	.	.	.	.	.	.	.	.	.	.	.	.	.	.	.	.	.	.	.	.	.	.	A	.	.	.	.	.	.	.	.	.	.	.	.	.	.	.
TK81276 Red Forest 1998		.	.	.	.	.	A	.	.	C	.	.	.	.	.	.	.	.	.	.	.	.	.	.	.	.	.	.	.	.	.	.	.	A	.	.	.	.	.	.	.	.	.	.	.	.	.	.	.
TK81293 Red Forest 1998		.	.	.	.	.	.	.	C	.	.	.	.	.	.	.	.	.	.	.	.	.	.	.	.	.	.	.	.	.	.	.	.	A	.	.	C	.	.	.	.	.	.	.	.	.	.	.	.
TK81304 Red Forest 1998		.	.	.	.	.	A	.	.	.	.	.	.	.	.	.	.	.	.	.	.	.	T	.	.	.	.	.	.	.	.	.	.	A	.	.	.	.	.	.	.	.	.	C	.	.	.	.	.
TK81342 Chista 1998		.	.	.	.	.	A	.	.	C	.	.	.	.	.	.	.	.	.	.	.	.	.	.	.	A	.	.	.	.	.	.	.	A	.	.	.	.	C	.	G	.	.	.	.	.	.	.	.
TK81441 Chista 1998		.	.	.	.	.	A	.	.	C	.	.	.	.	.	.	.	.	.	.	.	.	.	.	.	.	.	.	.	.	.	.	.	A	.	.	.	.	.	C	.	.	.	.	.	.	.	.	.
TK81443 Red Forest 1998		.	.	.	.	.	.	.	.	.	.	.	.	.	.	.	.	.	.	.	.	.	.	.	.	.	.	.	?	.	.	.	.	A	.	.	.	.	.	.	.	.	.	.	.	.	.	.	.
TK81444 Red Forest 1998		.	.	.	.	.	.	.	.	.	.	.	.	.	.	.	.	.	.	.	.	.	.	.	.	.	.	.	.	.	.	.	.	A	.	.	.	.	.	.	.	.	.	.	.	.	.	.	.
TK81448 Chista 1998		.	.	.	.	.	A	.	.	C	.	.	.	.	.	.	.	.	.	.	.	.	.	.	.	A	.	.	.	.	.	.	.	A	.	.	.	.	C	.	G	.	.	.	.	.	.	.	.
TK81461 Red Forest 1998		.	.	.	.	.	.	.	.	.	.	.	.	.	.	.	.	.	.	.	.	.	.	.	.	.	.	.	.	.	C	.	.	A	.	.	.	.	.	.	.	.	.	.	.	.	.	.	.
TK81481 Red Forest 1998		.	.	.	.	.	.	.	.	.	.	.	.	.	.	.	.	.	.	.	.	.	.	.	.	.	.	.	.	.	C	.	.	A	.	.	.	.	.	.	.	.	.	.	.	.	.	.	.
TK81529 Nadanchychy 1998		.	.	.	.	.	A	.	.	C	.	.	.	.	.	.	.	.	.	.	.	.	.	.	.	A	.	.	.	.	.	.	.	A	.	.	.	.	C	.	G	.	.	.	.	.	.	.	.
TK81531 Nadanchychy 1998		.	.	.	.	.	A	.	.	C	.	.	.	.	.	.	.	.	.	.	.	.	.	.	.	.	.	.	.	.	.	.	.	A	.	.	.	.	.	.	.	.	.	.	T	.	.	.	.
TK81532 Nadanchychy 1998		.	.	.	.	.	A	.	.	C	.	.	.	.	.	.	.	.	.	.	.	.	.	.	.	A	.	.	.	.	.	.	.	A	.	.	.	.	C	.	G	.	.	.	.	.	.	.	.
TK81539 Nadanchychy 1998		.	.	.	.	.	A	.	.	C	.	A	.	.	.	.	.	.	.	.	.	.	.	.	.	.	.	.	.	.	.	.	.	A	.	.	.	.	.	.	.	.	.	.	.	.	.	.	.
TK81540 Nadanchychy 1998		.	.	.	.	.	A	.	.	C	.	.	.	.	.	.	.	.	.	.	.	.	.	.	.	.	.	.	.	.	.	.	.	A	.	.	.	.	.	.	.	.	.	.	.	.	.	.	.
TK81544 Nadanchychy 1998		.	.	.	.	.	A	.	.	C	.	.	.	.	.	.	.	.	.	.	.	.	.	.	.	A	.	.	.	.	.	.	.	A	.	.	.	.	C	.	G	.	.	.	.	.	.	.	.
TK81546 Nadanchychy 1998		.	.	.	.	.	A	.	.	C	.	A	.	.	.	.	.	.	.	.	.	.	.	.	.	.	.	.	.	.	.	.	.	A	.	.	.	.	.	.	.	.	.	.	.	.	.	.	.
TK81554 Nadanchychy 1998		.	.	.	.	.	A	.	.	C	.	.	.	.	.	.	.	.	.	.	.	.	.	.	.	A	.	.	.	.	.	.	.	A	.	.	.	.	C	.	G	.	.	.	.	.	.	.	.
TK81557 Nadanchychy 1998		.	.	.	.	.	A	.	.	C	.	.	.	.	.	.	.	.	.	.	.	.	.	.	.	A	.	.	.	.	.	.	.	A	.	.	.	.	C	.	G	.	.	.	.	.	.	.	.
TK81559 Nadanchychy 1998		.	.	.	.	.	A	.	.	C	.	.	.	.	.	.	.	.	.	.	.	.	.	.	.	A	.	.	.	.	.	.	.	A	.	.	.	.	C	.	G	.	.	.	.	.	.	.	.
TK81560 Nadanchychy 1998		.	.	.	.	.	A	.	.	C	.	.	.	.	.	.	.	.	.	.	.	.	.	.	.	A	.	.	.	.	.	.	.	A	.	.	.	.	C	.	G	.	.	.	.	.	.	.	.
TK81565 Oranoe 1998		.	C	.	.	.	.	.	.	.	.	.	.	.	.	.	.	.	.	.	.	.	.	.	.	.	.	.	.	.	.	.	.	A	.	.	.	.	.	.	.	.	.	.	.	.	.	.	.
TK81567 Chista 1998		.	C	.	.	.	.	.	.	.	.	.	.	.	.	.	.	.	.	.	.	.	.	.	.	.	.	.	.	.	.	.	.	A	.	.	.	.	.	.	.	.	.	.	.	.	.	.	.
TK81571 Chista 1998		.	.	.	.	.	A	.	.	C	.	.	.	.	.	.	.	.	.	.	.	.	.	.	.	.	.	.	.	.	.	.	.	A	.	.	.	.	.	.	.	.	.	.	.	.	.	.	.
TK81572 Chista 1998		.	C	.	.	.	.	.	.	.	.	.	.	.	.	.	.	.	.	.	.	.	.	.	.	.	.	.	.	.	.	.	.	A	.	.	.	.	.	.	.	.	.	.	.	.	.	.	.
TK81573 Chista 1998		.	.	.	.	.	A	.	.	C	.	.	.	.	.	.	.	.	.	.	.	.	.	.	.	.	.	.	.	.	.	.	.	A	.	.	.	.	C	.	G	.	.	.	.	.	.	.	.
TK81576 Chista 1998		.	.	.	.	.	.	.	.	.	.	.	.	.	.	.	T	.	.	.	.	.	.	.	T	.	.	.	.	.	.	.	A	A	.	.	.	.	.	.	.	.	.	.	.	.	.	.	.
TK81582 Chista 1998		.	.	.	.	.	A	.	.	C	.	.	.	.	.	.	.	.	.	.	.	.	.	.	.	A	.	.	.	.	.	.	.	A	.	.	.	.	C	.	G	.	.	.	.	.	.	.	.
TK81583 Chista 1998		.	C	.	.	.	.	.	.	.	.	.	.	.	.	.	.	.	.	.	.	.	.	.	.	.	.	.	.	.	.	.	.	A	.	.	.	.	.	.	.	.	.	.	.	.	.	.	.
TK81604 Chista 1998		.	C	.	.	.	.	.	.	.	.	.	.	.	.	.	.	.	.	.	.	.	.	.	.	.	.	.	.	.	.	.	.	A	.	.	.	.	.	.	.	.	.	.	.	.	.	.	.
TK81620 Chista 1998		.	.	.	.	.	.	.	.	.	.	.	.	.	.	.	.	.	.	.	.	.	.	.	T	.	.	.	.	.	.	.	.	A	.	.	.	.	.	.	.	.	.	.	.	.	.	.	.
TK81631 Oranoe 1998		.	.	.	.	A	A	.	.	C	.	.	.	.	.	.	.	.	.	.	.	.	.	.	.	.	.	.	.	.	.	.	.	A	.	.	.	.	.	.	.	.	.	.	.	.	.	.	.
TK81637 Oranoe 1998		.	.	.	A	.	A	.	.	.	.	.	.	.	.	.	.	.	.	.	.	.	.	.	.	.	.	.	.	.	.	.	.	A	.	.	.	.	.	.	.	.	.	.	T	.	.	.	.
TK81638 Oranoe 1998		.	.	.	.	A	A	.	.	C	.	.	.	.	.	.	.	.	.	.	.	.	.	.	.	.	.	.	.	.	.	.	.	A	.	.	.	.	.	.	.	.	.	.	.	A	.	.	.
TK81709 Oranoe 1998		.	.	.	A	.	A	.	.	.	.	.	.	.	.	.	.	.	.	.	.	.	.	.	.	.	.	.	.	.	.	.	.	A	.	.	.	.	.	.	.	.	.	.	T	.	.	.	.
TK81718 Oranoe 1998		.	.	.	.	.	A	.	.	C	.	A	.	.	.	.	.	.	.	.	.	.	.	.	.	.	.	.	.	.	.	.	.	A	.	.	.	.	.	.	.	.	.	.	.	.	.	.	.
TK178044 Glyboke Lake 2011		.	.	.	.	.	.	.	.	.	.	.	.	.	.	.	.	.	.	.	.	.	.	.	.	.	.	.	.	.	.	.	.	.	.	.	.	.	.	.	.	.	.	.	.	.	.	.	.
TK178046 Glyboke Lake 2011		.	.	.	.	.	A	.	.	C	.	.	.	.	.	.	.	.	.	.	.	.	.	.	.	.	.	.	.	.	.	.	.	A	.	.	.	.	.	.	.	.	.	.	.	.	.	.	.
TK178063 Glyboke Lake 2011		G	.	.	.	.	.	.	.	.	.	.	.	.	.	.	.	.	.	.	.	.	.	.	.	.	.	.	.	.	.	.	.	A	.	.	C	.	.	.	.	.	.	.	.	.	.	.	.
TK178148 Nadanchychy 2011		.	.	.	.	.	A	.	.	.	.	.	.	.	.	.	.	.	.	.	.	.	.	.	.	.	.	.	.	.	.	.	.	A	.	.	.	.	.	.	.	.	.	.	.	.	.	.	.
TK178149 Nadanchychy 2011		.	.	.	.	.	A	.	.	C	.	.	.	.	.	.	.	.	.	.	.	.	.	?	.	A	.	.	.	.	.	.	.	A	.	.	.	.	C	.	G	.	.	.	.	.	.	.	.
TK178150 Nadanchychy 2011		.	.	.	.	.	A	.	.	C	.	.	.	.	.	.	.	.	.	.	.	.	.	.	.	A	.	.	.	.	.	.	.	A	.	.	.	.	C	.	G	.	.	.	.	.	.	.	.
TK178153 Nadanchychy 2011		.	.	.	.	.	A	.	.	.	.	.	.	.	.	.	.	.	.	.	.	.	.	.	.	.	.	.	.	.	.	.	.	A	.	.	.	.	.	.	.	.	.	.	.	.	.	.	.
TK178154 Nadanchychy 2011		.	.	.	.	.	A	.	.	C	.	.	.	.	.	.	.	.	.	.	.	.	.	.	.	A	.	.	.	.	.	.	.	A	.	.	.	.	C	.	G	.	.	.	.	.	.	.	.
TK178157 Nadanchychy 2011		.	.	.	.	.	A	.	.	C	.	.	.	.	.	.	.	.	.	.	.	.	.	.	.	A	.	.	.	.	.	.	.	A	.	.	.	.	C	.	G	.	.	.	.	.	.	.	.
TK178160 Nadanchychy 2011		.	.	.	.	.	A	.	.	.	.	.	.	.	.	.	.	.	.	.	.	.	.	.	.	.	.	.	.	.	.	.	.	A	.	.	.	.	.	.	.	.	.	.	.	.	.	.	.
TK178161 Chista 2011		.	.	.	.	.	A	.	.	C	.	.	.	.	.	.	.	.	.	.	.	.	.	.	.	A	.	.	.	.	.	.	.	A	.	.	.	.	C	.	G	.	.	.	.	.	.	.	.
TK178173 Nadanchychy 2011		.	.	.	.	.	A	.	.	C	.	.	.	.	.	.	.	.	.	.	.	.	.	.	.	A	.	.	.	.	.	.	.	A	.	.	.	.	C	.	G	.	.	.	.	.	.	.	.
TK178178 Nadanchychy 2011		.	.	.	.	.	A	.	.	C	.	.	.	.	.	.	.	.	.	.	.	.	.	.	.	A	.	.	.	.	.	.	.	A	.	.	.	.	C	.	G	.	.	.	.	.	.	.	.
TK178179 Nadanchychy 2011		.	.	.	.	.	A	.	.	C	.	.	.	.	.	.	.	.	.	.	.	.	.	.	.	A	.	.	.	.	.	.	.	A	.	.	.	.	C	.	G	.	.	.	.	.	.	.	.
TK178181 Nadanchychy 2011		.	.	.	.	.	A	.	.	C	.	.	.	.	.	.	.	.	.	.	.	.	.	.	.	A	.	.	.	.	.	.	.	A	.	.	.	.	C	.	G	.	.	.	.	.	.	.	.
TK178183 Nadanchychy 2011		.	.	.	.	.	A	.	.	.	.	.	.	.	.	.	.	.	.	.	.	.	.	.	.	.	.	.	.	.	.	.	.	A	.	.	.	.	.	.	.	.	.	.	.	.	.	.	.
TK178207 Chista 2011		.	.	.	.	.	A	.	.	C	.	.	.	.	.	.	.	.	.	.	.	.	.	.	.	A	.	.	.	.	.	.	.	A	.	.	.	.	C	.	G	.	.	.	.	.	.	.	.
TK178210 Chista 2011		.	.	.	.	.	.	.	.	.	.	.	.	.	.	.	T	.	.	.	.	.	.	.	T	.	.	.	.	.	.	.	A	A	.	.	.	.	.	.	.	.	.	.	.	.	.	.	.
TK178211 Chista 2011		.	.	.	.	.	A	.	.	C	.	.	.	.	.	.	.	.	.	.	.	.	.	.	.	A	.	.	.	.	.	.	.	A	.	.	.	.	C	.	G	.	.	.	.	.	.	.	.
TK178212 Chista 2011		.	.	.	.	.	A	.	.	C	.	.	.	.	.	.	.	.	.	.	.	.	.	.	.	A	.	.	.	.	.	.	.	A	.	.	.	.	C	.	G	.	.	.	.	.	.	.	.
TK178215 Chista 2011		.	.	.	.	.	A	.	.	C	.	.	.	.	.	.	.	.	.	.	.	.	.	.	.	A	.	.	.	.	.	.	.	A	.	.	.	.	C	.	G	.	.	.	.	.	.	.	.
TK178227 Chista 2011		.	.	.	.	.	.	.	.	.	.	.	.	.	A	.	.	.	.	.	.	.	.	.	.	.	.	.	.	.	.	.	.	A	.	.	C	.	.	.	.	C	.	.	.	.	.	.	.
TK178229 Chista 2011		.	C	.	.	.	.	.	.	.	.	.	.	.	.	.	.	.	.	.	.	.	.	.	.	.	.	.	.	.	.	.	.	A	.	.	.	.	.	.	.	.	.	.	.	.	.	.	.
TK178231 Chista 2011		.	C	.	.	.	.	.	.	.	.	.	.	.	.	.	.	.	.	.	.	.	.	.	.	.	.	.	.	.	.	.	.	A	.	.	.	.	.	.	.	.	.	.	.	.	.	.	.
TK178233 Chista 2011		.	.	.	.	.	A	.	.	C	.	.	.	.	.	.	.	.	.	.	.	.	.	.	.	.	.	.	.	.	.	.	.	A	.	.	.	.	.	C	.	.	.	.	.	.	.	.	.
TK178236 Chista 2011		.	.	.	.	.	A	.	.	C	.	.	.	.	.	.	.	.	.	.	.	.	.	.	.	A	.	.	.	.	.	.	.	A	.	.	.	.	C	.	G	.	.	.	.	.	.	.	.
TK178239 Chista 2011		.	.	.	.	.	.	.	.	.	.	.	.	.	.	.	.	.	.	.	.	.	.	.	T	.	.	.	.	.	.	.	.	A	.	.	.	.	.	.	.	.	.	.	.	.	.	.	.
TK178080 Oranoe 2011		.	.	.	.	.	A	.	.	C	.	.	.	.	.	.	.	.	.	T	.	.	.	C	.	.	.	.	.	.	.	.	.	A	.	.	.	.	.	.	.	.	.	.	.	.	.	.	.
TK178086 Oranoe 2011		.	.	.	A	.	A	.	.	C	.	.	.	.	.	.	.	.	.	.	.	.	.	.	.	.	.	.	.	.	.	.	.	A	.	.	.	.	.	.	.	.	.	.	.	.	.	.	.
TK178107 Oranoe 2011		.	.	.	.	.	A	.	.	C	.	.	.	.	.	.	.	.	.	T	.	.	.	C	.	.	.	.	.	.	.	.	.	A	.	.	.	.	.	.	.	.	.	.	.	.	.	.	.
TK178122 Oranoe 2011		.	.	.	.	.	A	.	.	C	.	.	.	.	.	.	.	.	.	T	.	.	.	C	.	.	.	.	.	.	.	.	.	A	.	.	.	.	.	.	.	.	.	.	.	.	.	.	.
TK178124 Oranoe 2011		.	.	.	.	.	A	.	.	C	.	.	.	.	.	.	.	.	.	T	.	.	.	C	.	.	.	.	.	.	.	.	.	A	.	.	.	.	.	.	.	.	.	.	.	.	.	.	.
TK178128 Oranoe 2011		.	.	.	A	.	A	.	.	C	.	.	.	.	.	.	.	.	.	.	.	.	.	.	.	.	.	.	.	.	.	.	.	A	.	.	.	.	.	.	.	.	.	.	.	.	.	.	.
TK178135 Oranoe 2011		.	.	.	.	.	A	.	.	C	.	A	.	.	.	.	.	.	.	.	.	.	.	.	.	.	.	.	.	.	.	.	.	A	.	.	.	.	.	.	.	.	.	.	.	.	.	.	.
TK178136 Oranoe 2011		.	.	T	.	.	.	.	.	.	.	.	.	.	.	.	.	A	.	.	.	.	.	.	.	.	.	.	.	.	.	.	.	A	.	G	.	.	.	.	.	.	.	.	.	.	.	.	.
TK178137 Oranoe 2011		.	.	.	.	.	A	.	.	.	.	.	.	G	.	.	.	A	.	.	.	.	.	.	.	.	.	.	.	.	.	.	.	A	.	.	.	.	.	.	.	.	.	.	.	.	C	.	.
TK178006 Red Forest 2011		.	.	.	.	.	.	.	.	.	.	.	.	.	.	.	.	.	.	.	.	.	.	.	.	.	.	.	.	.	.	.	.	A	.	.	.	.	.	.	.	.	.	.	.	.	.	.	.
TK178007 Red Forest 2011		.	.	.	.	.	.	.	.	.	.	.	C	.	.	.	.	.	.	.	.	.	.	C	.	.	A	.	.	.	.	.	.	A	.	.	.	.	.	.	.	.	.	.	.	.	.	.	.
TK178008 Red Forest 2011		.	.	.	.	.	A	.	.	.	?	.	.	.	.	.	.	.	.	.	.	.	?	.	.	.	.	?	.	.	.	.	.	A	.	.	.	?	.	.	.	.	.	.	.	.	.	.	.
TK178009 Red Forest 2011		.	.	.	.	.	.	.	.	.	.	.	.	.	.	.	.	.	.	.	.	.	.	.	.	.	.	.	.	.	.	.	.	A	.	.	.	.	.	.	.	.	.	.	.	.	.	.	.
TK178011 Red Forest 2011		.	.	.	.	.	.	.	.	.	.	.	.	.	.	.	.	.	.	.	.	.	.	.	.	.	.	.	.	.	.	.	.	A	.	.	.	.	.	.	.	.	.	.	.	.	.	.	.
TK178012 Red Forest 2011		.	.	.	.	.	.	.	.	.	.	.	.	.	.	.	.	.	.	.	.	.	.	.	.	.	.	.	.	.	.	.	.	A	.	.	.	.	.	.	.	.	.	.	.	.	.	.	.
TK178013 Red Forest 2011		.	.	.	.	.	A	.	.	C	.	.	.	.	.	.	.	.	.	.	.	.	.	.	.	.	.	.	.	.	.	.	.	A	.	.	.	.	.	.	.	.	.	.	.	.	.	.	.
TK178014 Red Forest 2011		.	.	.	.	.	.	.	.	.	.	.	.	.	.	.	.	.	.	.	.	.	.	.	.	.	.	.	.	.	C	.	.	A	.	.	.	.	.	.	.	.	.	.	.	.	.	.	.
TK178020 Red Forest 2011		.	.	.	.	.	.	.	.	.	.	.	C	.	.	.	.	.	.	.	.	.	.	C	.	.	A	.	.	.	.	.	.	A	.	.	.	.	.	.	.	.	.	.	.	.	.	.	.
TK178022 Red Forest 2011		.	.	.	.	.	.	A	.	.	.	.	.	.	.	.	.	.	.	.	.	.	.	.	.	.	.	.	T	.	.	.	.	A	.	.	.	.	.	.	.	.	.	.	.	.	.	.	.
TK178037 Red Forest 2011		.	.	.	.	.	.	.	.	.	.	.	.	.	.	.	.	.	.	.	.	.	.	.	.	.	.	.	.	.	.	.	.	A	.	.	.	.	.	.	.	.	.	.	.	.	.	.	.
TK178038 Red Forest 2011		.	.	.	.	A	.	.	.	.	.	.	.	.	.	.	.	.	.	.	.	.	.	.	.	.	.	.	.	.	.	.	.	A	.	.	.	.	.	.	.	.	.	.	.	.	.	.	.
TK178039 Red Forest 2011		.	.	.	.	A	.	.	.	.	.	.	.	.	.	.	.	.	.	.	.	.	.	.	.	.	.	.	.	.	.	.	.	A	.	.	.	.	.	.	.	.	.	.	.	.	.	.	.
TK178042 Red Forest 2011		.	.	.	.	.	A	.	.	.	.	.	.	.	.	.	.	.	T	.	T	T	.	.	.	.	.	.	.	.	.	.	.	A	.	.	.	.	.	.	.	.	.	.	.	A	.	T	.
TK178060 Oranoe 2011		.	.	.	A	.	A	.	.	C	.	.	.	.	.	.	.	.	.	.	.	.	.	.	.	.	.	.	.	.	.	.	.	A	.	.	.	.	.	.	.	.	.	.	.	.	.	.	.
TK178073 Oranoe 2011		.	.	.	.	.	A	.	.	C	.	.	.	.	.	.	.	.	.	T	.	.	.	C	.	.	.	.	.	.	.	.	.	A	.	.	.	.	.	.	.	.	.	.	.	.	.	.	.
TK178010 Red Forest 2011		.	.	.	.	.	.	.	.	.	.	.	C	.	.	.	.	.	.	.	.	.	.	C	.	.	A	.	.	.	.	.	.	A	.	.	.	.	.	.	.	.	.	.	.	.	.	.	.
TK178040 Red Forest 2011		.	.	.	.	.	.	A	.	.	.	.	.	.	.	.	.	.	.	.	.	.	.	.	.	.	.	.	T	.	.	.	.	A	.	.	.	.	.	.	.	.	.	.	.	.	.	.	.
TK178041 Red Forest 2011		.	.	.	.	.	.	.	.	.	.	.	.	.	.	.	.	.	.	.	.	.	.	.	.	.	.	.	.	.	.	.	.	A	.	.	.	.	.	.	.	.	.	.	.	.	.	.	.
TK178058 Oranoe 2011		.	.	.	.	.	A	.	.	C	.	.	.	.	.	.	.	.	.	T	.	.	.	C	.	.	.	.	.	.	.	.	.	A	.	.	.	.	.	.	.	.	.	.	.	.	.	.	.
TK178062 Oranoe 2011		.	.	.	.	.	A	.	.	C	.	A	.	.	.	.	.	.	.	.	.	.	.	.	.	.	.	.	.	.	.	.	.	A	.	.	.	.	.	.	.	.	.	.	.	.	.	.	.
TK178140 Oranoe 2011		.	.	.	.	.	A	.	.	C	.	.	.	.	.	.	.	.	.	T	.	.	.	C	.	.	.	.	.	.	.	.	.	A	.	.	.	.	.	.	.	.	.	.	.	.	.	.	.
TK81015 Oranoe 1998		.	.	.	A	.	A	.	.	C	.	.	.	.	.	.	.	.	.	.	.	.	.	.	.	.	.	.	.	.	.	.	.	A	.	.	.	.	.	.	.	.	.	.	.	.	.	.	.
TK81089 Oranoe 1998		.	.	.	.	.	A	.	.	C	.	A	.	.	.	.	.	.	.	.	.	.	.	.	.	.	.	.	.	.	.	.	.	A	.	.	.	.	.	.	.	.	.	.	.	.	.	.	.
TK81163 Red Forest 1998		.	.	.	.	.	.	.	.	.	.	.	.	.	.	.	.	.	.	.	.	.	.	.	.	.	.	.	.	.	.	.	.	A	.	.	.	.	.	.	.	.	.	.	.	.	.	.	.
TK81459 Red Forest 1998		.	.	.	A	.	A	.	.	C	.	.	.	.	.	.	.	.	.	.	.	.	.	.	.	.	.	.	.	.	.	.	.	A	A	.	.	.	.	.	.	.	C	.	.	.	.	.	.
																																							1	1	1	1	1	1	1	1	1	1	1
	8	8	8	8	8	8	8	8	9	9	9	9	9	9	9	9	9	9	9	9	9	9	9	9	9	9	9	9	9	9	9	9	9	9	9	9	9	9	0	0	0	0	0	0	0	0	0	0	0
	8	8	9	9	9	9	9	9	0	0	0	0	0	1	1	2	2	2	2	3	3	4	4	4	4	4	4	5	6	6	7	7	7	7	8	9	9	9	0	0	1	1	1	1	1	2	2	2	2
	4	5	1	3	6	8	8	9	0	2	6	6	7	6	7	5	5	9	9	4	4	1	2	6	7	8	8	0	0	9	1	4	5	8	9	4	5	6	6	7	0	5	6	6	9	1	3	6	6
	2	7	7	5	2	3	9	2	8	5	4	7	3	3	2	6	9	8	9	0	4	8	0	0	9	0	1	0	2	2	5	9	2	5	4	8	4	5	4	3	8	1	5	8	5	6	7	4	6
TK50056 Glyboke Lake 1998		T	A	T	T	A	T	A	T	G	T	C	G	G	T	C	T	C	G	G	A	G	T	T	T	G	A	T	C	T	C	T	T	A	A	A	C	T	A	C	C	C	C	T	T	A	T	C	T
TK50059 Glyboke Lake 1998		.	.	.	.	.	.	.	.	.	.	.	.	.	.	.	C	.	.	.	.	.	.	.	.	.	.	.	T	.	T	.	.	.	.	.	.	C	.	.	.	.	.	.	C	.	.	.	.
TK50065 Glyboke Lake 1998		.	.	.	.	.	.	.	.	.	.	.	.	.	.	.	.	.	.	.	.	.	.	.	.	.	.	.	.	.	.	.	.	.	.	.	.	.	.	.	.	.	.	.	.	.	.	.	.
TK50072 Glyboke Lake 1998		.	.	.	.	G	.	.	.	.	.	.	.	.	.	.	.	.	.	.	.	.	.	.	.	.	.	.	T	.	.	.	.	.	.	.	.	C	.	.	.	.	.	.	.	.	.	.	.
TK50074 Glyboke Lake 1998		.	.	.	.	.	.	.	.	.	.	T	.	.	.	.	.	.	.	.	G	.	.	.	.	.	.	.	T	.	.	.	.	.	G	.	.	C	.	.	.	.	.	.	.	.	.	.	.
TK50076 Glyboke Lake 1998		.	.	.	.	.	.	.	.	.	.	.	.	.	.	.	.	.	.	.	.	.	.	.	.	.	.	.	.	.	.	.	.	.	.	.	.	.	.	.	.	.	.	.	.	.	.	.	.
TK50078 Glyboke Lake 1998		.	.	.	.	.	.	.	.	.	C	.	.	.	.	.	.	.	.	.	G	.	.	.	.	.	.	.	T	.	.	.	.	.	.	.	.	C	G	.	.	T	.	.	.	.	.	.	.
TK50081 Glyboke Lake 1998		.	.	.	.	G	.	.	.	.	.	.	.	.	.	.	.	.	.	.	.	.	.	.	.	.	.	.	T	.	.	.	.	.	.	.	.	C	.	.	.	.	.	.	.	.	.	.	.
TK50086 Glyboke Lake 1998		.	.	.	.	.	.	.	.	.	.	.	.	.	.	.	C	.	.	.	.	.	.	.	.	.	.	.	T	.	T	.	.	.	.	.	.	C	.	.	.	.	.	.	C	.	.	.	.
TK50097 Glyboke Lake 1998		.	.	.	.	.	.	.	.	.	.	.	.	.	.	.	.	.	.	.	.	.	.	.	.	.	.	.	.	.	.	.	.	.	.	.	.	.	.	.	.	.	.	.	.	.	.	.	.
TK50103 Glyboke Lake 1998		.	.	.	.	.	.	.	.	.	C	.	.	.	.	.	.	T	.	.	G	.	.	.	C	.	.	.	T	.	.	.	.	.	.	.	.	C	.	.	.	.	.	.	.	.	.	.	.
TK50108 Glyboke Lake 1998		.	.	.	.	.	.	.	.	.	.	T	.	.	.	.	.	.	.	.	G	.	.	.	.	.	.	.	T	.	.	.	.	.	G	.	.	C	.	.	.	.	.	.	.	.	.	.	.
TK74004 Red Forest 1998		.	.	.	.	.	C	.	.	.	C	.	.	.	.	.	.	.	A	.	G	.	.	.	.	.	.	.	T	.	.	.	.	.	.	.	.	C	.	.	.	.	.	.	.	.	.	.	.
TK74134 Glyboke Lake 1998		.	.	.	.	G	.	.	.	.	.	.	.	.	.	.	.	.	.	.	G	.	.	.	.	.	.	.	T	.	.	.	.	.	.	.	.	C	.	.	.	.	.	.	.	.	.	.	.
TK74161 Glyboke Lake 1998		.	.	.	.	G	.	.	.	.	.	.	.	.	.	.	.	.	.	.	?	.	.	.	.	.	.	.	T	.	.	.	.	.	.	.	.	C	.	.	.	.	.	.	.	.	.	.	.
TK81016 Oranoe 1998		.	.	.	.	.	.	.	.	.	.	.	.	.	.	.	.	.	.	.	G	.	.	.	.	.	.	.	T	.	.	.	.	.	G	.	.	C	.	.	.	.	.	.	.	.	.	.	.
TK81017 Oranoe 1998		.	.	.	.	.	.	.	.	.	.	.	.	.	.	.	.	.	.	.	G	.	.	.	.	.	.	.	T	.	.	.	.	.	G	.	.	C	.	.	.	.	.	.	.	.	.	.	.
TK81022 Oranoe 1998		.	.	.	.	.	.	.	.	.	.	.	.	.	.	.	.	.	.	.	G	.	.	.	.	.	.	.	T	.	.	.	.	.	G	.	.	C	.	.	.	.	.	.	.	.	.	.	.
TK81058 Oranoe 1998		.	.	.	.	G	.	.	.	.	.	.	.	.	.	.	.	.	.	.	.	.	.	.	.	.	.	.	T	.	T	.	C	.	.	.	.	C	.	.	.	.	.	.	C	.	.	.	.
TK81107 Oranoe 1998		.	.	.	.	G	.	.	.	.	.	.	.	.	.	.	.	.	.	.	.	.	.	.	.	A	.	.	T	.	.	C	.	.	.	.	.	C	.	.	.	.	.	.	.	.	.	.	.
TK81120 Oranoe 1998		.	.	.	.	.	.	.	.	.	.	.	.	.	.	.	.	.	.	.	G	.	.	.	.	.	.	.	T	.	.	.	.	.	G	.	.	C	.	.	.	.	.	.	.	.	.	.	.
TK81127 Oranoe 1998		.	.	.	.	G	.	.	.	.	.	.	.	A	.	.	.	.	.	.	G	.	.	.	.	A	.	.	T	.	.	.	.	.	.	.	.	C	.	.	.	.	.	.	.	.	.	.	.
TK81152 Red Forest 1998		.	.	.	.	G	.	.	.	.	.	.	.	.	.	.	.	.	.	.	.	.	.	.	.	.	.	.	T	.	.	.	.	.	.	.	.	C	.	.	.	.	.	.	.	.	.	.	.
TK81162 Red Forest 1998		.	.	.	.	G	.	C	.	.	.	.	.	.	.	T	.	.	.	.	.	.	.	.	.	.	.	.	T	.	.	.	.	.	.	.	.	C	.	.	.	.	.	.	.	.	.	.	.
TK81178 Red Forest 1998		.	G	.	.	.	.	.	.	.	.	.	.	.	.	.	.	.	.	.	.	.	.	.	.	.	.	.	T	.	.	.	.	.	.	.	.	C	.	.	.	.	.	.	.	.	.	.	.
TK81229 Red Forest 1998		.	.	.	.	.	.	.	.	.	.	.	.	.	.	.	.	.	.	.	.	.	.	.	.	A	.	.	T	.	.	.	.	.	.	.	.	C	.	.	.	.	.	.	.	.	.	.	.
TK81230 Red Forest 1998		.	.	.	.	G	.	.	.	.	.	.	.	.	.	.	.	.	.	.	G	.	.	.	.	.	.	.	T	.	.	.	.	.	.	.	.	C	.	.	.	.	.	.	.	.	.	.	.
TK81245 Red Forest 1998		.	.	.	.	G	.	.	.	.	.	.	.	.	.	.	.	.	.	.	.	.	.	.	.	.	.	.	T	.	.	.	.	.	.	.	.	C	.	.	.	.	.	.	.	.	.	.	.
TK81259 Red Forest 1998		.	.	.	.	G	.	.	.	.	.	.	.	.	.	.	.	.	.	.	.	.	.	.	.	.	.	.	T	.	.	.	.	.	.	.	.	C	.	.	.	.	.	.	.	.	.	.	.
TK81266 Glyboke Lake 1998		.	.	.	.	G	.	.	.	.	.	.	.	.	C	.	.	.	.	.	.	.	.	.	.	.	.	.	T	.	.	.	.	.	.	.	.	C	.	.	.	.	.	.	.	.	C	.	.
TK81267 Red Forest 1998		.	.	.	.	.	.	.	.	.	.	.	.	.	.	.	.	.	.	.	.	.	.	.	.	.	.	.	.	.	.	.	.	.	.	.	.	.	.	.	.	.	T	.	.	.	.	.	.
TK81269 Red Forest 1998		.	.	.	.	G	.	.	.	.	.	.	.	.	.	.	.	.	.	.	G	.	.	.	.	.	.	.	T	.	.	.	.	.	.	.	.	C	.	.	.	.	.	.	.	.	.	.	.
TK81270 Red Forest 1998		.	G	.	.	.	.	.	.	.	.	.	.	.	.	.	.	.	.	.	.	.	.	.	.	.	.	.	T	.	.	.	.	.	.	.	.	C	.	.	.	.	.	.	.	.	.	.	.
TK81276 Red Forest 1998		.	.	.	.	.	C	.	.	.	C	.	.	.	.	.	.	.	A	.	G	.	.	.	.	.	.	.	T	.	.	.	.	.	.	.	.	C	.	.	.	.	.	.	.	.	.	.	.
TK81293 Red Forest 1998		.	.	C	.	G	.	.	.	.	.	.	.	.	.	.	.	.	.	.	.	.	.	.	.	.	.	.	T	.	.	.	.	.	.	.	.	C	.	.	T	.	.	.	.	.	.	.	.
TK81304 Red Forest 1998		.	.	.	.	.	.	.	C	.	.	.	.	.	.	.	.	.	.	.	.	.	C	.	.	.	.	.	T	.	.	.	.	.	.	.	T	C	.	.	.	.	.	.	.	.	.	T	.
TK81342 Chista 1998		.	.	.	.	G	.	.	.	.	.	.	.	.	.	.	.	.	.	.	G	.	.	.	.	.	.	.	T	.	.	.	.	.	G	.	.	C	.	.	.	.	.	.	.	.	.	.	.
TK81441 Chista 1998		.	.	.	.	.	.	.	.	.	C	.	.	.	.	.	.	.	.	.	G	.	.	.	.	.	.	.	T	.	.	.	.	.	.	.	.	C	.	T	.	T	.	.	.	.	.	.	.
TK81443 Red Forest 1998		.	.	.	.	.	.	.	.	.	.	.	.	.	.	.	.	.	.	.	.	.	.	.	.	A	.	.	T	.	.	.	.	.	.	.	.	C	.	.	.	.	.	.	.	.	.	.	.
TK81444 Red Forest 1998		.	G	.	.	.	.	.	.	.	.	.	.	.	.	.	.	.	.	.	.	.	.	.	.	.	.	.	T	.	.	.	.	.	.	.	.	C	.	.	.	.	.	.	.	.	.	.	.
TK81448 Chista 1998		.	.	.	.	G	.	.	.	.	.	.	.	.	.	.	.	.	.	.	G	.	.	.	.	.	.	.	T	.	.	.	.	.	G	.	.	C	.	.	.	.	.	.	.	.	.	.	.
TK81461 Red Forest 1998		.	.	.	.	G	.	.	.	.	.	.	.	.	.	.	.	.	.	.	.	.	.	.	.	.	.	.	T	.	.	.	.	.	.	.	.	C	.	.	.	.	.	.	.	.	.	.	.
TK81481 Red Forest 1998		.	.	.	.	G	.	.	.	.	.	.	.	.	.	.	.	.	.	.	.	.	.	.	.	.	.	.	T	.	.	.	.	.	.	.	.	C	.	.	.	.	.	.	.	.	.	.	.
TK81529 Nadanchychy 1998		.	.	.	.	G	.	.	.	.	.	.	.	.	.	.	.	.	.	.	G	.	.	.	.	.	.	.	T	.	.	.	.	.	G	.	.	C	.	.	.	.	.	.	.	.	.	.	.
TK81531 Nadanchychy 1998		.	.	.	.	G	.	.	.	.	.	.	.	.	.	.	.	.	.	.	G	.	.	.	.	.	.	.	T	.	.	.	.	.	.	.	.	C	.	.	.	.	.	.	.	.	.	.	.
TK81532 Nadanchychy 1998		.	.	.	.	G	.	.	.	.	.	.	.	.	.	.	.	.	.	.	G	.	.	.	.	.	.	.	T	.	.	.	.	.	G	.	.	C	.	.	.	.	.	.	.	.	.	.	.
TK81539 Nadanchychy 1998		.	.	.	.	.	.	.	.	.	.	.	.	.	.	.	.	.	.	.	G	A	.	A	.	.	.	.	T	.	.	.	.	.	G	.	.	C	.	.	.	.	.	C	.	.	.	.	.
TK81540 Nadanchychy 1998		.	.	.	.	.	C	.	.	.	C	.	.	.	.	.	.	.	A	.	G	.	.	.	.	.	.	.	T	.	.	.	.	.	.	.	.	C	.	.	.	.	.	.	.	.	.	.	.
TK81544 Nadanchychy 1998		.	.	.	.	G	.	.	.	.	.	.	.	.	.	.	.	.	.	.	G	.	.	.	.	.	.	.	T	.	.	.	.	.	G	.	.	C	.	.	.	.	.	.	.	.	.	.	.
TK81546 Nadanchychy 1998		.	.	.	.	.	.	.	.	.	.	.	.	.	.	.	.	.	.	.	G	A	.	A	.	.	.	.	T	.	.	.	.	.	G	.	.	C	.	.	.	.	.	C	.	.	.	.	.
TK81554 Nadanchychy 1998		.	.	.	.	G	.	.	.	.	.	.	.	.	.	.	.	.	.	.	G	.	.	.	.	.	.	.	T	.	.	.	.	.	G	.	.	C	.	.	.	.	.	.	.	.	.	.	.
TK81557 Nadanchychy 1998		.	.	.	.	G	.	.	.	.	.	.	.	.	.	.	.	.	.	.	G	.	.	.	.	.	.	.	T	.	.	.	.	.	G	.	.	C	.	.	.	.	.	.	.	.	.	.	.
TK81559 Nadanchychy 1998		.	.	.	.	G	.	.	.	.	.	.	.	.	.	.	.	.	.	.	G	.	.	.	.	.	.	.	T	.	.	.	.	.	G	.	.	C	.	.	.	.	.	.	.	.	.	.	.
TK81560 Nadanchychy 1998		.	.	.	.	G	.	.	.	.	.	.	.	.	.	.	.	.	.	.	G	.	.	.	.	.	.	.	T	.	.	.	.	.	G	.	.	C	.	.	.	.	.	.	.	.	.	.	.
TK81565 Oranoe 1998		.	.	.	.	.	.	.	.	.	.	.	.	.	.	.	.	.	.	.	.	.	.	.	.	.	.	.	.	.	.	.	.	.	.	.	.	.	.	.	.	.	.	.	.	G	.	.	.
TK81567 Chista 1998		.	.	.	.	.	.	.	.	.	.	.	.	.	.	.	.	.	.	.	.	.	.	.	.	.	.	.	.	.	.	.	.	.	.	G	.	.	.	.	.	.	.	.	.	G	.	.	.
TK81571 Chista 1998		.	.	.	.	.	C	.	.	.	C	.	.	.	.	.	.	.	A	.	G	.	.	.	.	.	.	.	T	.	.	.	.	.	.	.	.	C	.	.	.	.	.	.	.	.	.	.	.
TK81572 Chista 1998		.	.	.	.	.	.	.	.	.	.	.	.	.	.	.	.	.	.	.	.	.	.	.	.	.	.	.	.	.	.	.	.	.	.	G	.	.	.	.	.	.	.	.	.	G	.	.	.
TK81573 Chista 1998		.	.	.	.	G	.	.	.	.	.	.	.	.	.	.	.	.	.	.	G	.	.	.	.	.	.	.	T	.	.	.	.	.	G	.	.	C	.	.	.	.	.	.	.	.	.	.	.
TK81576 Chista 1998		.	.	.	.	G	.	.	.	.	.	.	.	.	.	.	.	.	A	A	.	.	.	.	.	.	.	C	T	.	.	.	.	.	.	.	.	C	.	.	.	.	.	.	.	.	.	.	.
TK81582 Chista 1998		.	.	.	.	G	.	.	.	.	.	.	.	.	.	.	.	.	.	.	G	.	.	.	.	.	.	.	T	.	.	.	.	.	G	.	.	C	.	.	.	.	.	.	.	.	.	.	.
TK81583 Chista 1998		.	.	.	.	.	.	.	.	.	.	.	.	.	.	.	.	.	.	.	.	.	.	.	.	.	.	.	.	.	.	.	.	.	.	G	.	.	.	.	.	.	.	.	.	G	.	.	.
TK81604 Chista 1998		.	.	.	.	.	.	.	.	.	.	.	.	.	.	.	.	.	.	.	.	.	.	.	.	.	.	.	.	.	.	.	.	.	.	G	.	.	.	.	.	.	.	.	.	G	.	.	.
TK81620 Chista 1998		.	.	.	.	G	.	.	.	.	.	.	.	.	.	.	.	T	.	.	.	.	.	.	.	.	.	.	T	.	.	.	.	.	.	.	.	C	.	.	.	.	.	.	.	.	.	.	.
TK81631 Oranoe 1998		.	.	.	.	.	.	.	.	.	.	.	.	.	.	.	.	.	.	.	G	.	.	.	.	.	.	.	T	.	.	.	.	.	G	.	.	C	.	.	.	.	.	.	.	.	.	.	.
TK81637 Oranoe 1998		.	.	.	.	G	.	.	.	.	.	.	.	.	.	.	.	.	.	.	.	.	.	.	.	A	.	.	T	.	.	C	.	.	.	.	.	C	.	.	.	.	.	.	.	.	.	.	.
TK81638 Oranoe 1998		.	.	.	.	.	.	.	.	.	.	.	.	.	.	.	.	.	.	.	G	.	.	.	.	.	.	.	T	.	.	.	.	.	G	.	.	C	.	.	.	.	.	.	.	.	.	.	.
TK81709 Oranoe 1998		.	.	.	.	G	.	.	.	.	.	.	.	.	.	.	.	.	.	.	.	.	.	.	.	A	.	.	T	.	.	C	.	.	.	.	.	C	.	.	.	.	.	.	.	.	.	.	.
TK81718 Oranoe 1998		.	.	.	.	.	.	.	.	.	.	.	.	.	.	.	.	.	.	.	G	.	.	.	.	.	.	.	T	.	.	.	.	.	G	.	.	C	.	.	.	.	.	.	.	.	.	.	.
TK178044 Glyboke Lake 2011		.	.	.	.	.	.	.	.	.	.	.	.	.	.	.	.	.	.	.	.	.	.	.	.	.	.	.	.	.	.	.	.	.	.	.	.	.	.	.	.	.	.	.	.	.	.	.	.
TK178046 Glyboke Lake 2011		.	.	.	.	.	.	.	.	.	C	.	.	.	.	.	.	.	.	.	G	.	.	.	.	.	.	.	T	.	.	.	.	.	.	.	.	C	G	.	.	T	.	.	.	.	.	.	.
TK178063 Glyboke Lake 2011		.	.	.	.	G	.	.	.	.	.	.	.	.	.	.	.	.	.	.	.	.	.	.	.	.	.	.	T	.	.	.	.	.	.	.	.	C	.	.	.	.	.	.	.	.	.	.	.
TK178148 Nadanchychy 2011		.	.	.	C	G	.	.	.	.	.	.	.	.	.	.	.	.	.	.	.	.	C	.	.	.	G	.	T	.	.	.	.	.	.	.	.	C	.	.	.	.	.	.	.	.	.	.	C
TK178149 Nadanchychy 2011		.	.	.	.	G	.	.	.	.	.	.	.	.	.	?	.	.	.	.	G	.	.	.	.	.	.	.	T	.	.	.	.	.	G	.	.	C	.	.	.	.	.	.	.	.	.	.	.
TK178150 Nadanchychy 2011		.	.	.	.	G	.	.	.	.	.	.	.	.	.	.	.	.	.	.	G	.	.	.	.	.	.	.	T	.	.	.	.	.	G	.	.	C	.	.	.	.	.	.	.	.	.	.	.
TK178153 Nadanchychy 2011		.	.	.	C	G	.	.	.	.	.	.	.	.	.	.	.	.	.	.	.	.	C	.	.	.	G	.	T	.	.	.	.	.	.	.	.	C	.	.	.	.	.	.	.	.	.	.	C
TK178154 Nadanchychy 2011		.	.	.	.	G	.	.	.	.	.	.	.	.	.	.	.	.	.	.	G	.	.	.	.	.	.	.	T	.	.	.	.	.	G	.	.	C	.	.	.	.	.	.	.	.	.	.	.
TK178157 Nadanchychy 2011		.	.	.	.	G	.	.	.	.	.	.	.	.	.	.	.	.	.	.	G	.	.	.	.	.	.	.	T	.	.	.	.	.	G	.	.	C	.	.	.	.	.	.	.	.	.	.	.
TK178160 Nadanchychy 2011		.	.	.	C	G	.	.	.	.	.	.	.	.	.	.	.	.	.	.	.	.	C	.	.	.	G	.	T	.	.	.	.	.	.	.	.	C	.	.	.	.	.	.	.	.	.	.	C
TK178161 Chista 2011		.	.	.	.	G	.	.	.	.	.	.	.	.	.	.	.	.	.	.	G	.	.	.	.	.	.	.	T	.	.	.	.	.	G	.	.	C	.	.	.	.	.	.	.	.	.	.	.
TK178173 Nadanchychy 2011		.	.	.	.	G	.	.	.	.	.	.	.	.	.	.	.	.	.	.	G	.	.	.	.	.	.	.	T	.	.	.	.	.	G	.	.	C	.	.	.	.	.	.	.	.	.	.	.
TK178178 Nadanchychy 2011		.	.	.	.	G	.	.	.	.	.	.	.	.	.	.	.	.	.	.	G	.	.	.	.	.	.	.	T	.	.	.	.	.	G	.	.	C	.	.	.	.	.	.	.	.	.	.	.
TK178179 Nadanchychy 2011		.	.	.	.	G	.	.	.	.	.	.	.	.	.	.	.	.	.	.	G	.	.	.	.	.	.	.	T	.	.	.	.	.	G	.	.	C	.	.	.	.	.	.	.	.	.	.	.
TK178181 Nadanchychy 2011		.	.	.	.	G	.	.	.	.	.	.	.	.	.	.	.	.	.	.	G	.	.	.	.	.	.	.	T	.	.	.	.	.	G	.	.	C	.	.	.	.	.	.	.	.	.	.	.
TK178183 Nadanchychy 2011		.	.	.	C	G	.	.	.	.	.	.	.	.	.	.	.	.	.	.	.	.	C	.	.	.	G	.	T	.	.	.	.	.	.	.	.	C	.	.	.	.	.	.	.	.	.	.	C
TK178207 Chista 2011		.	.	.	.	G	.	.	.	.	.	.	.	.	.	.	.	.	.	.	G	.	.	.	.	.	.	.	T	.	.	.	.	.	G	.	.	C	.	.	.	.	.	.	.	.	.	.	.
TK178210 Chista 2011		.	.	.	.	G	.	.	.	.	.	.	.	.	.	.	.	.	A	A	.	.	.	.	.	.	.	C	T	.	.	.	.	.	.	.	.	C	.	.	.	.	.	.	.	.	.	.	.
TK178211 Chista 2011		.	.	.	.	G	.	.	.	.	.	.	.	.	.	.	.	.	.	.	G	.	.	.	.	.	.	.	T	.	.	.	.	.	G	.	.	C	.	.	.	.	.	.	.	.	.	.	.
TK178212 Chista 2011		.	.	.	.	G	.	.	.	.	.	.	.	.	.	.	.	.	.	.	G	.	.	.	.	.	.	.	T	.	.	.	.	.	G	.	.	C	.	.	.	.	.	.	.	.	.	.	.
TK178215 Chista 2011		.	.	.	.	G	.	.	.	.	.	.	.	.	.	.	.	.	.	.	G	.	.	.	.	.	.	.	T	.	.	.	.	.	G	.	.	C	.	.	.	.	.	.	.	.	.	.	.
TK178227 Chista 2011		.	.	.	.	G	.	.	.	.	.	.	.	.	.	.	.	.	.	.	.	.	.	.	.	.	.	.	T	.	.	.	.	.	.	.	.	C	.	.	.	.	.	.	.	.	.	.	.
TK178229 Chista 2011		.	.	.	.	.	.	.	.	.	.	.	.	.	.	.	.	.	.	.	.	.	.	.	.	.	.	.	.	.	.	.	.	.	.	G	.	.	.	.	.	.	.	.	.	G	.	.	.
TK178231 Chista 2011		.	.	.	.	.	.	.	.	.	.	.	.	.	.	.	.	.	.	.	.	.	.	.	.	.	.	.	.	.	.	.	.	.	.	G	.	.	.	.	.	.	.	.	.	G	.	.	.
TK178233 Chista 2011		.	.	.	.	.	.	.	.	.	C	.	.	.	.	.	.	.	.	.	G	.	.	.	.	.	.	.	T	.	.	.	.	.	.	.	.	C	.	T	.	T	.	.	.	.	.	.	.
TK178236 Chista 2011		.	.	.	.	G	.	.	.	.	.	.	.	.	.	.	.	.	.	.	G	.	.	.	.	.	.	.	T	.	.	.	.	.	G	.	.	C	.	.	.	.	.	.	.	.	.	.	.
TK178239 Chista 2011		.	.	.	.	G	.	.	.	.	.	.	.	.	.	.	.	T	.	.	.	.	.	.	.	.	.	.	T	.	.	.	.	.	.	.	.	C	.	.	.	.	.	.	.	.	.	.	.
TK178080 Oranoe 2011		.	.	.	.	G	.	.	.	.	.	.	.	A	.	.	.	.	.	.	G	.	.	.	.	A	.	.	T	.	.	.	.	.	.	.	.	C	.	.	.	.	.	.	.	.	.	.	.
TK178086 Oranoe 2011		.	.	.	.	G	.	.	.	.	.	.	.	.	.	.	.	.	.	.	G	.	.	.	.	.	.	.	T	.	.	.	.	.	.	.	.	C	.	.	.	.	.	.	.	.	.	.	.
TK178107 Oranoe 2011		.	.	.	.	G	.	.	.	.	.	.	.	A	.	.	.	.	.	.	G	.	.	.	.	A	.	.	T	.	.	.	.	.	.	.	.	C	.	.	.	.	.	.	.	.	.	.	.
TK178122 Oranoe 2011		.	.	.	.	G	.	.	.	.	.	.	.	A	.	.	.	.	.	.	G	.	.	.	.	A	.	.	T	.	.	.	.	.	.	.	.	C	.	.	.	.	.	.	.	.	.	.	.
TK178124 Oranoe 2011		.	.	.	.	G	.	.	.	.	.	.	.	A	.	.	.	.	.	.	G	.	.	.	.	A	.	.	T	.	.	.	.	.	.	.	.	C	.	.	.	.	.	.	.	.	.	.	.
TK178128 Oranoe 2011		.	.	.	.	G	.	.	.	.	.	.	.	.	.	.	.	.	.	.	G	.	.	.	.	.	.	.	T	.	.	.	.	.	.	.	.	C	.	.	.	.	.	.	.	.	.	.	.
TK178135 Oranoe 2011		.	.	.	.	.	.	.	.	.	.	.	.	.	.	.	.	.	.	.	G	.	.	.	.	.	.	.	T	.	.	.	.	.	G	.	.	C	.	.	.	.	.	.	.	.	.	.	.
TK178136 Oranoe 2011		.	.	.	.	G	.	.	.	.	.	.	.	.	.	.	.	.	.	.	.	.	.	.	.	.	.	.	T	.	.	.	.	.	.	.	.	C	.	.	.	.	.	.	.	.	.	.	.
TK178137 Oranoe 2011		.	.	.	.	G	.	.	.	.	.	.	.	.	.	.	.	.	.	.	.	.	.	.	.	.	.	.	T	.	T	.	C	.	.	.	.	C	.	.	.	.	.	.	C	.	.	.	.
TK178006 Red Forest 2011		.	.	.	.	.	.	.	.	.	.	.	.	.	.	.	.	.	.	.	.	.	.	.	.	A	.	.	T	.	.	.	.	.	.	.	.	C	.	.	.	.	.	.	.	.	.	.	.
TK178007 Red Forest 2011		.	.	.	.	G	.	.	.	.	.	.	.	.	.	.	.	.	.	.	.	.	.	.	.	.	.	.	T	.	.	.	.	.	.	.	.	C	.	.	.	.	.	.	.	.	.	.	.
TK178008 Red Forest 2011		.	.	.	.	G	.	?	.	.	.	.	.	.	.	T	.	.	.	.	.	.	.	.	.	.	.	.	T	.	.	.	.	.	.	.	.	C	.	.	.	.	.	.	.	.	.	.	.
TK178009 Red Forest 2011		.	G	.	.	.	.	.	.	.	.	.	.	.	.	.	.	.	.	.	.	.	.	.	.	.	.	.	T	.	.	.	.	.	.	.	.	C	.	.	.	.	.	.	.	.	.	.	.
TK178011 Red Forest 2011		.	G	.	.	.	.	.	.	.	.	.	.	.	.	.	.	.	.	.	.	.	.	.	.	.	.	.	T	.	.	.	.	.	.	.	.	C	.	.	.	.	.	.	.	.	.	.	.
TK178012 Red Forest 2011		.	.	.	.	.	.	.	.	A	.	.	.	.	.	.	.	.	.	.	.	.	.	.	.	A	.	.	T	.	.	.	.	.	.	.	.	C	.	.	.	.	.	.	.	.	.	.	.
TK178013 Red Forest 2011		.	.	.	.	.	C	.	.	.	C	.	.	.	.	.	.	.	A	.	G	.	.	.	.	.	.	.	T	.	.	.	.	.	.	.	.	C	.	.	.	.	.	.	.	.	.	.	.
TK178014 Red Forest 2011		.	.	.	.	G	.	.	.	.	.	.	.	.	.	.	.	.	.	.	.	.	.	.	.	.	.	.	T	.	.	.	.	.	.	.	.	C	.	.	.	.	.	.	.	.	.	.	.
TK178020 Red Forest 2011		.	.	.	.	G	.	.	.	.	.	.	.	.	.	.	.	.	.	.	.	.	.	.	.	.	.	.	T	.	.	.	.	.	.	.	.	C	.	.	.	.	.	.	.	.	.	.	.
TK178022 Red Forest 2011		.	.	.	.	G	.	.	.	.	.	.	.	.	C	.	.	.	.	.	.	.	.	.	.	.	.	.	T	.	.	.	.	.	.	.	.	C	.	.	.	.	.	.	.	.	C	.	.
TK178037 Red Forest 2011		.	G	.	.	.	.	.	.	.	.	.	.	.	.	.	.	.	.	.	.	.	.	.	.	.	.	.	T	.	.	.	.	.	.	.	.	C	.	.	.	.	.	.	.	.	.	.	.
TK178038 Red Forest 2011		.	.	.	.	G	.	.	.	.	.	.	.	A	.	.	.	.	.	.	.	.	.	.	.	.	.	.	T	.	.	.	.	.	.	.	.	C	.	.	.	.	.	.	.	.	.	.	.
TK178039 Red Forest 2011		.	.	.	.	G	.	.	.	.	.	.	.	A	.	.	.	.	.	.	.	.	.	.	.	.	.	.	T	.	.	.	.	.	.	.	.	C	.	.	.	.	.	.	.	.	.	.	.
TK178042 Red Forest 2011		.	.	.	.	G	.	.	.	.	.	.	A	.	.	.	.	.	.	.	.	.	.	.	.	.	.	.	T	.	.	.	.	.	.	.	.	C	.	.	.	.	.	.	.	.	.	.	.
TK178060 Oranoe 2011		.	.	.	.	G	.	.	.	.	.	.	.	.	.	.	.	.	.	.	G	.	.	.	.	.	.	.	T	.	.	.	.	.	.	.	.	C	.	.	.	.	.	.	.	.	.	.	.
TK178073 Oranoe 2011		.	.	.	.	G	.	.	.	.	.	.	.	A	.	.	.	.	.	.	G	.	.	.	.	A	.	.	T	.	.	.	.	.	.	.	.	C	.	.	.	.	.	.	.	.	.	.	.
TK178010 Red Forest 2011		.	.	.	.	G	.	.	.	.	.	.	.	.	.	.	.	.	.	.	.	.	.	.	.	.	.	.	T	.	.	.	.	.	.	.	.	C	.	.	.	.	.	.	.	.	.	.	.
TK178040 Red Forest 2011		.	.	.	.	G	.	.	.	.	.	.	.	.	C	.	.	.	.	.	.	.	.	.	.	.	.	.	T	.	.	.	.	.	.	.	.	C	.	.	.	.	.	.	.	.	C	.	.
TK178041 Red Forest 2011		.	G	.	.	.	.	.	.	.	.	.	.	.	.	.	.	.	.	.	.	.	.	.	.	.	.	.	T	.	.	.	.	.	.	.	.	C	.	.	.	.	.	.	.	.	.	.	.
TK178058 Oranoe 2011		.	.	.	.	G	.	.	.	.	.	.	.	A	.	.	.	.	.	.	G	.	.	.	.	A	.	.	T	.	.	.	.	.	.	.	.	C	.	.	.	.	.	.	.	.	.	.	.
TK178062 Oranoe 2011		.	.	.	.	.	.	.	.	.	.	.	.	.	.	.	.	.	.	.	G	.	.	.	.	.	.	.	T	.	.	.	.	.	G	.	.	C	.	.	.	.	.	.	.	.	.	.	.
TK178140 Oranoe 2011		.	.	.	.	G	.	.	.	.	.	.	.	A	.	.	.	.	.	.	G	.	.	.	.	A	.	.	T	.	.	.	.	.	.	.	.	C	.	.	.	.	.	.	.	.	.	.	.
TK81015 Oranoe 1998		.	.	.	.	G	.	.	.	.	.	.	.	.	.	.	.	.	.	.	G	.	.	.	.	.	.	.	T	.	.	.	.	.	.	.	.	C	.	.	.	.	.	.	.	.	.	.	.
TK81089 Oranoe 1998		.	.	.	.	.	.	.	.	.	.	.	.	.	.	.	.	.	.	.	G	.	.	.	.	.	.	.	T	.	.	.	.	.	G	.	.	C	.	.	.	.	.	.	.	.	.	.	.
TK81163 Red Forest 1998		.	G	.	.	.	.	.	.	.	.	.	.	.	.	.	.	.	.	.	.	.	.	.	.	.	.	.	T	.	.	.	.	.	.	.	.	C	.	.	.	.	.	.	.	.	.	.	.
TK81459 Red Forest 1998		C	.	.	.	.	.	.	.	.	.	.	.	.	.	.	.	.	.	.	G	.	.	.	.	.	.	.	T	C	.	.	.	G	.	.	.	C	.	.	.	.	.	.	.	.	.	.	.
[truncated: 202 more columns]
